# Supplementary material for: Elevated expression of the IGF2 mRNA binding protein 2 (IGF2BP2/IMP2) is linked to short survival and metastasis in esophageal adenocarcinoma
Source: Oncotarget. 2016 Jul 6;7(31):49743–50. doi: 10.18632/oncotarget.10439 (PMC5226544; doi:10.18632/oncotarget.10439)
Supplement: Supplementary file 2 [file oncotarget-07-49743-s002.xlsx]

## Sheet: Sheet1
Table S1: SNR analysis of Cluster C marker genes
Gene	C1vsC2	Lab
SYP	1.73767	C1
PCNA	1.56061	C1
ANKH	1.53816	C1
PTPRJ	1.46342	C1
PRAME	1.38026	C1
MYBL2	1.37448	C1
APBB2	1.37189	C1
LAMA2	1.35568	C1
NR4A1	1.35454	C1
G0S2	1.33758	C1
AKAP3	1.3201	C1
KDR	1.30185	C1
ABI2	1.30002	C1
MRE11A	1.29936	C1
DNMT3B	1.28802	C1
TLR4	1.28179	C1
HIST3H2A	1.27564	C1
PILRA	1.27433	C1
CDK2	1.27414	C1
COL11A1	1.25146	C1
GPR44	1.25119	C1
MAPK8IP3	1.23849	C1
ITGAX	1.23108	C1
UBE2E3	1.22309	C1
NCF4	1.21957	C1
PDE4B	1.19483	C1
CORT	1.19303	C1
CCL11	1.18298	C1
BCL7A	1.18223	C1
SIGLEC7	1.17966	C1
NUP98	1.17207	C1
ADRBK2	1.16501	C1
GNRH1	1.16035	C1
KIF23	1.14917	C1
MS4A4A	1.14816	C1
EMR3	1.14484	C1
STMN1	1.1422	C1
LBR	1.12521	C1
FPRL1	1.12123	C1
FYB	1.12041	C1
TFEC	1.11831	C1
P2RX5	1.11629	C1
HMGA2	1.10018	C1
C1R	1.09884	C1
EPB41	1.09463	C1
FMNL1	1.09458	C1
CXCR4	1.09358	C1
IL18BP	1.08942	C1
SOCS3	1.08923	C1
ATR	1.08773	C1
FRAT1	1.07258	C1
PAIP1	1.06786	C1
RIMS2	1.06325	C1
CSF3R	1.04957	C1
FN1	1.04698	C1
ECM2	1.03813	C1
ITGA4	1.00266	C1
MAPK8	1.00246	C1
CHST2	1.00091	C1
MSC	0.997365	C1
KIF3C	0.989921	C1
SELL	0.987631	C1
ITGA6	0.974705	C1
TRDN	0.965879	C1
TNFSF11	0.96416	C1
CD79B	0.957193	C1
PENK	0.95453	C1
INHBA	0.947516	C1
HLA-DOB	0.94578	C1
CCL18	0.929588	C1
LSAMP	0.912843	C1
RFXAP	0.911907	C1
LHCGR	0.904113	C1
POP1	0.898179	C1
RUNX1	0.885949	C1
IFIT1	0.881231	C1
GNA12	0.86584	C1
IVNS1ABP	0.863555	C1
SP100	0.855095	C1
INHBB	0.853879	C1
CSRP2BP	0.853193	C1
RAB8B	0.850289	C1
F13A1	0.834411	C1
CALCA	0.827689	C1
ZWINT	0.822318	C1
DUSP6	0.814834	C1
SSX2IP	0.805342	C1
FLRT3	0.794157	C1
BST1	0.777577	C1
CSF2RB	0.766985	C1
LST1	0.765065	C1
WISP1	0.753141	C1
H2AFV	0.751438	C1
ADAR	0.748088	C1
IL10RA	0.724893	C1
PDE5A	0.717302	C1
DOCK9	0.713446	C1
FLT1	0.711721	C1
RAD51	0.701952	C1
MYO1F	0.69812	C1
PHF15	0.694679	C1
KLRK1	0.692697	C1
NRCAM	0.692332	C1
SH2D3C	0.687037	C1
TAF1A	0.678543	C1
ECT2	0.670132	C1
IGF2BP2	0.666333	C1
LTBP1	0.663011	C1
BMP6	0.656984	C1
PHC2	0.656395	C1
CD163	0.654228	C1
IGF2	0.645854	C1
MEF2C	0.642993	C1
EIF2B3	0.61277	C1
FCGR2A	0.603583	C1
E2F4	0.601882	C1
STAMBP	0.596141	C1
DISC1	0.589958	C1
PRKDC	0.579522	C1
SELPLG	0.57778	C1
LMNA	0.576389	C1
CCT3	0.575828	C1
LILRA2	0.57499	C1
TNFAIP6	0.573757	C1
PTPRC	0.573006	C1
IFITM2	0.566742	C1
ICAM1	0.564582	C1
EDG1	0.556941	C1
FAP	0.551719	C1
POLR2K	0.538501	C1
GTF2H2	0.535881	C1
PCDH12	0.533632	C1
TNFAIP3	0.532567	C1
DLC1	0.528141	C1
CDC45L	0.523174	C1
RFC3	0.522393	C1
C3AR1	0.518303	C1
CD4	0.516166	C1
FPR1	0.511691	C1
AQP9	0.50766	C1
DCBLD2	0.503778	C1
PLK1	0.497576	C1
TEK	0.479663	C1
HCK	0.478974	C1
SFRS2	0.475531	C1
SSR3	0.475392	C1
CAMK1	0.475388	C1
TNFRSF11B	0.471024	C1
PIK3CD	0.467372	C1
NUPL2	0.453725	C1
CDC42BPA	0.45351	C1
SERPING1	0.447541	C1
RAD54L	0.442538	C1
CCT4	0.434395	C1
RUVBL1	0.434	C1
JAG1	0.433658	C1
LY6E	0.42955	C1
CHAF1B	0.425742	C1
GNG10	0.423988	C1
CD53	0.422551	C1
ILF2	0.420362	C1
RAC1	0.418529	C1
ITM2B	0.418213	C1
HDGF	0.416596	C1
COX17	0.410031	C1
IFITM3	0.408987	C1
ADCY3	0.407657	C1
BIRC5	0.401546	C1
ITGB1BP1	0.395599	C1
CD83	0.392298	C1
NASP	0.388851	C1
ADAM10	0.388008	C1
PCOLCE	0.384341	C1
MCM6	0.380559	C1
CREM	0.379298	C1
GPR65	0.379287	C1
FUSIP1	0.377705	C1
ERBB2	0.373368	C1
UBE2L6	0.369279	C1
RANBP1	0.367545	C1
TOPBP1	0.363642	C1
CDC5L	0.362126	C1
TROAP	0.361844	C1
MNDA	0.358508	C1
IGHMBP2	0.357442	C1
CYBB	0.355941	C1
DKC1	0.352853	C1
LAMB1	0.345346	C1
FGR	0.344183	C1
LILRB3	0.341552	C1
NEK2	0.339649	C1
NUP160	0.332433	C1
PHF19	0.331206	C1
XRN2	0.330404	C1
RNASEH2A	0.329634	C1
KPNA2	0.327228	C1
EDN1	0.327091	C1
CYR61	0.322062	C1
TANK	0.317972	C1
KBTBD2	0.315776	C1
STEAP2	0.315525	C1
TSN	0.313003	C1
HMGB3	0.311859	C1
STK3	0.308362	C1
CRKL	0.30555	C1
SP110	0.299882	C1
EFEMP2	0.298234	C1
DDEF1	0.297714	C1
CCL3	0.29186	C1
MKI67IP	0.291758	C1
CD47	0.291399	C1
ORC3L	0.28573	C1
GUCY1A3	0.281059	C1
MYO5C	0.280176	C1
H2AFZ	0.279823	C1
SMARCA5	0.279295	C1
IRS1	0.277724	C1
KIF14	0.276975	C1
PLA2G7	0.272872	C1
POLR1C	0.271035	C1
BYSL	0.269782	C1
BLM	0.265449	C1
PLEK	0.264183	C1
TFAM	0.26197	C1
SLA	0.259462	C1
PIM2	0.258354	C1
AGT	0.257138	C1
LAMC2	0.25639	C1
POT1	0.252309	C1
RAB32	0.248531	C1
MYH9	0.246151	C1
HSPD1	0.245882	C1
CD69	0.245233	C1
RGS19	0.244643	C1
AGTRL1	0.232194	C1
CXCL9	0.231165	C1
MDC1	0.230501	C1
IFITM1	0.228712	C1
RHEB	0.224806	C1
THBS2	0.224164	C1
NFKB2	0.221138	C1
RAB18	0.220132	C1
MAPK1	0.219789	C1
CHEK1	0.216845	C1
SNX13	0.216142	C1
PTGS2	0.214085	C1
NR2F1	0.212693	C1
CYCS	0.211189	C1
AURKB	0.208618	C1
PTAFR	0.206886	C1
HERC5	0.206742	C1
CBFB	0.205721	C1
MFHAS1	0.202518	C1
DUSP2	0.200543	C1
POFUT1	0.200026	C1
MSH6	0.199201	C1
SNRPE	0.198357	C1
KIF2C	0.196976	C1
RAB7L1	0.196112	C1
FYN	0.195704	C1
NID2	0.194849	C1
EFNA1	0.185992	C1
PLA2G4C	0.185042	C1
NUDT1	0.184879	C1
SERPINA3	0.183932	C1
IFIT2	0.183381	C1
TK1	0.182465	C1
MCM3	0.182165	C1
TRIP13	0.180674	C1
THBS1	0.178077	C1
STK17B	0.17688	C1
NT5E	0.175602	C1
GTPBP4	0.174734	C1
FAM3C	0.17326	C1
KIAA1727	0.172247	C1
HCLS1	0.167776	C1
CHN1	0.166891	C1
PKMYT1	0.166456	C1
NINJ1	0.165801	C1
PRDX4	0.162527	C1
MCM7	0.159719	C1
SPARC	0.155832	C1
E2F6	0.155285	C1
CENPF	0.15209	C1
KIF4A	0.149716	C1
ACVR1	0.149124	C1
BUB3	0.142687	C1
CENPE	0.141706	C1
IL13RA2	0.139456	C1
THY1	0.137607	C1
ITGAV	0.131668	C1
HAT1	0.130442	C1
AHSA1	0.123542	C1
CD81	0.114609	C1
ALCAM	0.113342	C1
EXO1	0.112293	C1
CCL8	0.112137	C1
ACTL6A	0.108131	C1
PARK7	0.107908	C1
TYROBP	0.103107	C1
PTTG1	0.100735	C1
IFI30	0.0956312	C1
BST2	0.094509	C1
SEMA3C	0.0942981	C1
FOXF2	0.0918032	C1
PRDX3	0.0913238	C1
PLAU	0.0826478	C1
ANLN	0.0752691	C1
RGS16	0.0713127	C1
SUMO3	0.0704305	C1
VBP1	0.0685273	C1
GNG11	0.0582576	C1
MYC	0.0575917	C1
SH2D2A	0.0565176	C1
C1QB	0.0536391	C1
IFNGR1	0.0514725	C1
COL15A1	0.0496514	C1
MAPRE1	0.0461351	C1
CORO1C	0.0449451	C1
CEBPB	0.0443167	C1
CDH11	0.0426387	C1
PIGK	0.0411898	C1
CDC25B	0.0372013	C1
IL1B	0.0359751	C1
PROCR	0.0343027	C1
ESM1	0.0336607	C1
ARHGDIB	0.0301515	C1
TNC	0.0234418	C1
COL1A2	0.0187285	C1
DNAJB11	0.0185996	C1
LCP1	0.0183777	C1
EBI2	0.0181681	C1
SOD2	0.0122454	C1
CDC2	0.00459306	C1
CKLF	0.00226013	C1
LGALS1	0.00176286	C1
CBX6	1.9958776763608e-05	C1
TOP2A	-0.00405435	C2
SERPINH1	-0.00723361	C2
CD38	-0.00772704	C2
CCL20	-0.00891489	C2
RGS1	-0.0120214	C2
LCP2	-0.0145115	C2
TMED5	-0.0194106	C2
CXCL6	-0.0300714	C2
TTK	-0.03216	C2
EGR2	-0.0322222	C2
CDKN3	-0.039314	C2
RFC4	-0.0494483	C2
FOS	-0.0671762	C2
BUB1	-0.0687312	C2
UBE2C	-0.0695356	C2
NCF2	-0.0826356	C2
RAD51AP1	-0.0920525	C2
CXCL1	-0.0962769	C2
CKS1B	-0.0996478	C2
PLAT	-0.101807	C2
CCNB2	-0.110166	C2
CCT7	-0.117888	C2
CENPA	-0.119267	C2
RAC2	-0.169902	C2
DLG7	-0.182323	C2
CKS2	-0.200002	C2
LTBR	-0.292685	C2
