# Supplementary material for: Elevated expression of the IGF2 mRNA binding protein 2 (IGF2BP2/IMP2) is linked to short survival and metastasis in esophageal adenocarcinoma
Source: Oncotarget. 2016 Jul 6;7(31):49743–50. doi: 10.18632/oncotarget.10439 (PMC5226544; doi:10.18632/oncotarget.10439)
Supplement: Supplementary file 3 [file oncotarget-07-49743-s003.xlsx]

## Sheet: GOTermANDParticipation
go_id	Term	Definition	V1	V2	V3
GO:0002358	B cell homeostatic proliferation	The non-specific expansion of B cell populations within a whole or part of an organism to reach to a total number of B cells which will then remain stable over time in the absence of an external stimulus.	GO:0002358	1	RAG2
GO:0003108	negative regulation of the force of heart contraction by chemical signal	Any process which decreases the force of heart muscle contraction mediated by chemical signaling, hormonal, autocrine or paracrine.	GO:0003108	1	ADRBK1
GO:0006037	cell wall chitin metabolic process	The chemical reactions and pathways involving cell wall chitin, a linear polysaccharide consisting of beta-(1->4)-linked N-acetyl-D-glucosamine residues, found in the walls of cells.	GO:0006037	1	CHIA
GO:0006696	ergosterol biosynthetic process	The chemical reactions and pathways resulting in the formation of ergosterol, (22E)-ergosta-5,7,22-trien-3-beta-ol, a sterol found in ergot, yeast and moulds.	GO:0006696	1	OPRS1
GO:0007004	telomere maintenance via telomerase	The maintenance of proper telomeric length by the addition of telomeric repeats by telomerase.	GO:0007004	2	RAD50_PML
GO:0007600	sensory perception	The series of events required for an organism to receive a sensory stimulus, convert it to a molecular signal, and recognize and characterize the signal. This is a neurological process.	GO:0007600	12	NTSR2_TAS2R44_GRM7_OR6C2_P2RY2_ATP6V0A4_RPGRIP1_SCN10A_CDH23_CLRN1_CACNA1F_OR5AC2
GO:0032938	negative regulation of translation in response to oxidative stress	Any process that stops, prevents, or reduces the frequency, rate or extent of translation as a result of oxidative stress, a state often resulting from exposure to high levels of reactive oxygen species, e.g. superoxide anions, hydrogen peroxide (H2O2), and hydroxyl radicals.	GO:0032938	1	PML
GO:0042516	regulation of tyrosine phosphorylation of Stat3 protein	Any process that modulates the frequency, rate or extent of introducing a phosphate group to a tyrosine residue of a Stat3 protein.	GO:0042516	3	IL22RA2_CNTF_GH1
GO:0045927	positive regulation of growth	Any process that activates or increases the rate or extent of growth, the increase in size or mass of all or part of an organism.	GO:0045927	5	CNTF_PPP1R1C_GH1_RAG2_RPS6KA1
GO:0046530	photoreceptor cell differentiation	The specialization of organization of a photoreceptor, a cell that responds to incident electromagnetic radiation, particularly visible light. An example of this process is found in Drosophila melanogaster.	GO:0046530	3	CNTF_CRB1_RPGRIP1
GO:0050957	equilibrioception	The series of events required for an organism to receive an orientational stimulus, convert it to a molecular signal, and recognize and characterize the signal. Equilibrioception refers to a combination of processes by which an organism can perceive its orientation with respect to gravity. In animals, stimuli come from labyrinth system of the inner ears, monitoring the direction of motion; visual…	GO:0050957	2	CDH23_CLRN1
GO:0072675	osteoclast fusion	The plasma membrane fusion process that results in fusion of mononuclear osteoclasts to form a multinuclear osteoclast.	GO:0072675	1	TM7SF4
GO:2000491	positive regulation of hepatic stellate cell activation	Any process that activates or increases the frequency, rate or extent of hepatic stellate cell activation.	GO:2000491	1	RPS6KA1
