# Supplementary material for: Elevated expression of the IGF2 mRNA binding protein 2 (IGF2BP2/IMP2) is linked to short survival and metastasis in esophageal adenocarcinoma
Source: Oncotarget. 2016 Jul 6;7(31):49743–50. doi: 10.18632/oncotarget.10439 (PMC5226544; doi:10.18632/oncotarget.10439)
Supplement: Supplementary file 4 [file oncotarget-07-49743-s004.xlsx]

## Sheet: GenePathways
Genes	PathID	PathName	No.GenesInPathway
FGG	4610	Complement and coagulation cascades	69
FTCD_B3GAT1_SARDH_PSAT1_LDHAL6B_ATP6V0A4	1100	Metabolic pathways	1130
LDHAL6B	640	Propanoate metabolism	32
AP3M1_ATP6V0A4	4142	Lysosome	121
EPHA6_SEMA4C	4360	Axon guidance	129
RPS6KA1	4722	Neurotrophin signaling pathway	127
PML	5200	Pathways in cancer	326
MYH15	5416	Viral myocarditis	70
FTCD	340	Histidine metabolism	29
LDHAL6B	620	Pyruvate metabolism	40
PPP1R3A	4910	Insulin signaling pathway	138
TAS2R44	4742	Taste transduction	52
ATP6V0A4	5323	Rheumatoid arthritis	91
CACNA1F	4270	Vascular smooth muscle contraction	116
ITGB5_ATP6V0A4	4145	Phagosome	153
ITGB5	4510	Focal adhesion	200
MYH15	4530	Tight junction	132
ITGB5	4810	Regulation of actin cytoskeleton	213
ATP1B3_SLC26A7	4971	Gastric acid secretion	74
ATP6V0A4	5110	Vibrio cholerae infection	54
CACNA1F_ITGB5	5410	Hypertrophic cardiomyopathy (HCM)	83
CACNA1F_ITGB5	5412	Arrhythmogenic right ventricular cardiomyopathy (ARVC)	74
CACNA1F_ITGB5	5414	Dilated cardiomyopathy	90
ATP1B3_CACNA1F	4260	Cardiac muscle contraction	77
HIST2H3C	5322	Systemic lupus erythematosus	136
CNTF_GH1_IL22RA2	4060	Cytokine-cytokine receptor interaction	265
PDE4B_STAR	230	Purine metabolism	162
RAG2	5340	Primary immunodeficiency	35
CACNA1F	5010	Alzheimer's disease	167
ATP6V0A4	5120	Epithelial cell signaling in Helicobacter pylori infection	68
CACNA1F	4020	Calcium signaling pathway	177
ADRBK1_GNG8_GNG8	4062	Chemokine signaling pathway	189
RPS6KA1_PGR	4114	Oocyte meiosis	112
RPS6KA1	4720	Long-term potentiation	70
CACNA1F	4912	GnRH signaling pathway	101
RPS6KA1_PGR	4914	Progesterone-mediated oocyte maturation	86
ATP1B3	4970	Salivary secretion	89
ATP1B3_TRY1	4972	Pancreatic secretion	101
ATP1B3	4976	Bile secretion	71
OR10H2_OR9A2_OR10J5_OR5AC2_OR11H4_OR6C2	4740	Olfactory transduction	388
NTSR2_GABRD_GH1_GRM7_CHRNA1_P2RY2_TRY1	4080	Neuroactive ligand-receptor interaction	272
LDHAL6B	10	Glycolysis / Gluconeogenesis	65
AKR1C2	980	Metabolism of xenobiotics by cytochrome P450	71
OGG1_HAP1	3410	Base excision repair	33
ADRBK1_PML_FOLR1	4144	Endocytosis	201
HAP1	5016	Huntington's disease	183
DTX2	4330	Notch signaling pathway	47
SARDH_PSAT1	260	Glycine, serine and threonine metabolism	32
LDHAL6B	270	Cysteine and methionine metabolism	36
CACNA1F_RPS6KA1	4010	MAPK signaling pathway	268
RPS6KA1	4150	mTOR signaling pathway	52
CNTF_GH1_IL22RA2	4630	Jak-STAT signaling pathway	155
CD79B	4662	B cell receptor signaling pathway	75
ATP1B3	4973	Carbohydrate digestion and absorption	44
PML	5221	Acute myeloid leukemia	57
CADM3	4514	Cell adhesion molecules (CAMs)	133
SEC24C	4141	Protein processing in endoplasmic reticulum	165
FTCD	670	One carbon pool by folate	18
PSAT1	750	Vitamin B6 metabolism	6
PML_RHOBTB1	4120	Ubiquitin mediated proteolysis	135
ATP1B3	4964	Proximal tubule bicarbonate reclamation	23
AKR1C2	140	Steroid hormone biosynthesis	56
ATP1B3	4960	Aldosterone-regulated sodium reabsorption	42
ATP1B3_COL12A1_TRY1	4974	Protein digestion and absorption	81
ATP6V0A4	190	Oxidative phosphorylation	132
ATP6V0A4	4966	Collecting duct acid secretion	27
FGG	5150	Staphylococcus aureus infection	55
RAD50	3440	Homologous recombination	28
ITGB5	4512	ECM-receptor interaction	85
CHIA	520	Amino sugar and nucleotide sugar metabolism	48
NXF2	3013	RNA transport	151
NXF2	3008	Ribosome biogenesis in eukaryotes	80
NXF2	3015	mRNA surveillance pathway	83
RAD50	3450	Non-homologous end-joining	13
B3GAT1	534	Glycosaminoglycan biosynthesis - heparan sulfate	26
B3GAT1	532	Glycosaminoglycan biosynthesis - chondroitin sulfate	22
